# Supplementary material for: Exploring the trends of adaptation and evolution of sclerites with regards to habitat depth in sea pens
Source: PeerJ. 2022 Sep 21;10:e13929. doi: 10.7717/peerj.13929 (PMC9508890; doi:10.7717/peerj.13929)
Supplement: Supplemental Information 9 [file peerj-10-13929-s009.fasta]

>CO22
ATGCACAAATACCTTACACGTTGGCTATTTTCTACTAATCATAAGGATATAGGCACTTTA
TATTTACTATTTGGGGCTTTTTCCGGAATGGCCGGGACAGCTTCGAGTATGCTAATACGA
CTAGAGCTATCCGCTCCGGGCAGTATGTTAGGAGACGATCATCTCTATAATGTGATTGTA
ACAGCACATGCTTTATTGATGATCTTCTTCATGGTAATGCCCATCATGATTGGGGGATTC
GGAAACTGGTTTGTGCCCATCATGATTGGGGCCCCGGATATGGCCTTTCCTAGATTAAAC
AATATAAGTTTCTGGTTATTGCCGCCCTCTCTAATCCTATTGACCGGTTCTATGTTTGTA
GAACAAGGGGCGGGGACAGGTTGGACCCTTTATCCCCCCCTATCGAGTATTCAAGCGCAT
TCAGGGGGAGCAGTGGACCTGGCTATATTCAGTTTACATCTAGCGGGGGTATCTTCCATT
TTAAGCTCTGTCAACTTTATAACTACTATAATTAACATGAGGGTTCCTGGCATGAGTATG
CATAGATTGCCCCTATTTGTCTGGTCTATATTAATTACTACCATCTTGCTTTTATTGTCT
TTGCCAGTATTAGCGGGGGGGATCACCATGTTATTAACAGACAGAAATTTTAATACA
>CO53
ATGAACAAATATCTTACACGTTGGCTATTTTCTACTAATCATAAGGATATAGGTACTTTA
TATTTACTATTTGGGGCTTTTTCTGGAATGGCAGGAACAGCTTCGAGTATGTTAATACGT
CTAGAGCTATCAGCTCCAGGTAGTATGTTAGGAGATGATCATTTATATAATGTGATTGTA
ACAGCACATGCTTTATTAATGATTTTCTTCATGGTAATGCCTATCTTGATTGGAGGATTC
GGAAATTGGTTTGTACCAATCATGATTGGTTCACCTGATATGGCCTTTCCTAGATTAAAT
AATATCAGTTTCTGGTTATTACCGCCTTCTCTAATACTATTGACCGGTTCTATGTTTGTG
GAACAGGGGGCAGGTACAGGCTGGACCATTTATCCCCCATTAGCAAGTATTCAAGCTCAT
TCAGGGGGAGCAGTGGACATGGCCATATTCAGTTTACATTTAGCTGGGGTATCTTCCATT
TTAAGTTCTATCAACTTTATAACTACTATAATTAACATGAGGGTTCCTGGCATGAGTATG
CACAGATTACCTCTATTTGTGTGGTCTGTATTAATTACTACTATCTTGTTATTATTGTCT
TTACCAGTATTGGCGGGTGGAATTACCATGTTATTAACAGATAGAAATTTT
>CO86
ATGAACAAATATCTTACACGTTGGCTATTTTCTACTAATCATAAGGATATAGGTACTTTA
TATTTACTATTTGGGGCTTTTTCTGGAATGGCCGGGACAGCTTCGAGTATGTTAATACGG
CTAGAACTATCAGCTCCAGGTAGTATGTTAGGAGATGATCATTTATATAATGTGATTGTA
ACAGCACATGCTTTATTAATGATTTTCTTCATGGTAATGCCAATCTTGATCGGAGGATTC
GGAAATTGGTTTGTACCAATCATGATCGGCGCACCTGATATGGCCTTTCCTAGATTAAAC
AATATCAGTTTCTGGTTATTGCCTCCTTCTCTAATACTATTGACTGGTTCTATGTTTGTG
GAACAAGGGGCAGGTACAGGCTGGACCATTTATCCCCCATTAGCAAGTGTTCAAGCTCAT
TCGGGGGGAGCAGTGGACATGGCCATATTCAGTTTACATCTAGCTGGGGTATCTTCCATT
TTAAGTTCTATTAACTTTATAACTACTATAATTAACATGAGGGTTCCTGGTATGAGTATG
CATAGATTACCTCTATTCGTATGGTCCGTATTAATTACTACTATATTGCTATTATTGTCT
CTACCAGTATTAGCAGGTGCAATAACTATGTTATTGACAGATAGAAATTTTAATACAACA
TTCTTTGACCCTGCGGGAGGGGGAGATCCTATTTTATTCCAGC
>CO88
ATGAACAAATATCTTACACGTTGGCTATTTTCTACTAATCATAAGGATATAGGGACTTTA
TATTTACTATTTGGGGCTTTTTCTGGAATGGCAGGGACAGCTTCGAGTATGTTAATACGA
CTAGAGCTATCAGCTCCAGGTAGTATGTTAGGAGACGATCATCTATATAATGTGATTGTA
ACAGCACATGCTTTATTGATGATTTTCTTCATGGTAATGCCTATCATGATTGGAGGATTC
GGAAATTGGTTTGTACCAATCATGATTGGTGCACCTGATATGGCCTTTCCTAGATTAAAC
AATATCAGTTTCTGGTTATTACCGCCTTCTTTAATCCTATTGACCGGTTCTATGTTTGTG
GAACAAGGGGTAGGTACAGGTTGGACCCTTTATCCCCCATTAGCTAGTATTCAAGCTCAT
TCAGGGGGAGCAGTGGACCTAGCCATATTCAGTTTACATCTAGCTGGGGTATCTTCCATT
TTAAGTTCTATCAACTTCATAACTACTATAATTAACATGAGGGTTCCTGGCATGAGTATG
CATAGATTACCTCTATTCGTATGGTCTATATTAATTACTACTATCTTGCTCTTATTGTCT
TTACCAGTATTAGCAGGGGGAATAACCATGTTATTAACAGATAGAAATTTTAATACAACA
TTCTTTGACCCTGCAGGAGGGGGAGATCCTATTTTATTCCAAC
>CO89
ATGAACAAATATCTTACACGTTGGCTATTTTCTACTAATCATAAGGATATAGGGACTTTA
TATTTACTATTTGGGGCTTTTTCTGGAATGGCAGGGACAGCTTCGAGTATGTTAATACGA
CTAGAGCTATCAGCTCCAGGTAGTATGTTAGGAGACGATCATCTATATAATGTGATTGTA
ACAGCACATGCTTTATTGATGATTTTCTTCATGGTAATGCCTATCATGATTGGAGGATTC
GGAAATTGGTTTGTACCAATCATGATTGGTGCACCTGATATGGCCTTTCCTAGATTAAAC
AATATCAGTTTCTGGTTATTACCGCCTTCTTTAATCCTATTGACCGGTTCTATGTTTGTG
GAACAAGGGGTAGGTACAGGTTGGACCCTTTATCCCCCATTAGCTAGTATTCAAGCTCAT
TCAGGGGGAGCAGTGGACCTAGCCATATTCAGTTTACATCTAGCTGGGGTATCTTCCATT
TTAAGTTCTATCAACTTCATAACTACTATAATTAACATGAGGGTTCCTGGCATGAGTATG
CATAGATTACCTCTATTCGTATGGTCTATATTAATTACTACTATCTTGCTCTTATTGTCT
TTACCAGTATTAGCAGGGGSAATAACCATGTTATTAACAGATAGAAATTTT
>CO96
ATGAACAAATATCTTACACGTTGGCTATTTTCTACTAATCATAAGGATATAGGTACTTTA
TATTTAATATTTGGGGCTTTTTCTGGAATGGCAGGGACAGCTTCGAGTATGTTAATACGG
TTAGAGCTAACAGCTCCAGGTAGTATGTTAGGAGATGATCATCTATATAATGTGATTGTA
ACAGCACATGCTTTATTAATGATTTTCTTCATGGTAATGCCTATACTTATCGGGGGATTC
GGTAATTGGTTTGTACCAATTATGATTGGTGCACCTGATATGGCCTTTCCTAGATTGAAT
AATATCAGTTTCTGGTTATTACCTCCTTCTCTAATACTATTGACCGGTTCTATGTTTGTC
GAACAAGGGGCAGGTACAGGTTGGACTATTTATCCCCCATTATCAAGTATTCAAGCTCAT
TCAGGGGGAGCAGTGGACATGGCCATATTCAGTTTACATCTAGCTGGGGTATCTTCCATT
TTAAGTTCTATTAATTTTATAACTACTATAATTAACATGAGGGTTCCTGGGATGAGTATG
CATAGATTACCTCTATTCGTATGGTCTATATTAATTACTACTATATTGTTATTATTGACT
TTACCAGTATTAGCGGGTGCAATCACTATGTTATTAACAGATAGGAATTTTAATACAACA
TTCTTTGACCCTGCGGGAGGAGGAGATCCTATTTTATTCCA
>CO100
ATGAACAAATATCTTACACGTTGGCTATTTTCTACTAATCATAAGGATATAGGTACTTTA
TATTTAATATTTGGGGCTTTTTCTGGAATGGCAGGGACAGCTTCGAGTATGTTAATACGG
TTAGAGCTAACAGCTCCAGGTAGTATGTTAGGAGATGATCATCTATATAATGTGATTGTA
ACAGCACATGCTTTATTAATGATTTTCTTCATGGTAATGCCTATACTTATCGGGGGATTC
GGTAATTGGTTTGTACCAATTATGATTGGTGCACCTGATATGGCCTTTCCTAGATTGAAT
AATATCAGTTTCTGGTTATTACCTCCTTCTCTAATACTATTGACCGGTTCTATGTTTGTC
GAACAAGGGGCAGGTACAGGTTGGACTATTTATCCCCCATTATCAAGTATTCAAGCTCAT
TCAGGGGGAGCAGTGGACATGGCCATATTCAGTTTACATCTAGCTGGGGTATCTTCCATT
TTAAGTTCTATTAATTTTATAACTACTATAATTAACATGAGGGTTCCTGGGATGAGTATG
CATAGATTACCTCTATTCGTATGGTCTATATTAATTACTACTATATTGTTATTATTGACT
TTACCAGTATTAGCGGGTGCAATCACTATGTTATTAACAGATAGGAATTTTAATACAACA
TTCTTTGACCCTGCGGGAGGAGGAGATCCTATTTTATTCCAAC
>CO102
ATGAACAAATATCTTACACGTTGGCTATTTTCTACTAATCATAAGGATATAGGTACTTTA
TATTTAATATTTGGGGCTTTTTCTGGAATGGCAGGGACAGCTTCGAGTATGTTAATACGG
TTAGAGCTAACAGCTCCAGGTAGTATGTTAGGAGATGATCATCTATATAATGTGATTGTA
ACAGCACATGCTTTATTAATGATTTTCTTCATGGTAATGCCTATACTTATCGGGGGATTC
GGTAATTGGTTTGTACCAATTATGATTGGTGCACCTGATATGGCCTTTCCTAGATTGAAT
AATATCAGTTTCTGGTTATTACCTCCTTCTCTAATACTATTGACCGGTTCTATGTTTGTC
GAACAAGGGGCAGGTACAGGTTGGACTATTTATCCCCCATTATCAAGTATTCAAGCTCAT
TCAGGGGGAGCAGTGGACATGGCCATATTCAGTTTACATCTAGCTGGGGTATCTTCCATT
TTAAGTTCTATTAATTTTATAACTACTATAATTAACATGAGGGTTCCTGGGATGAGTATG
CATAGATTACCTCTATTCGTATGGTCTATATTAATTACTACTATATTGTTATTATTGACT
TTACCAGTATTAGCGGGTGCAATCACTATGTTATTAACAGATAGGAATTTT
>CO122
ATGAACAAATATCTTACACGTTGGTTATTTTCTACTAATCATAAGGATATAGGTACTTTA
TATTTACTATTTGGGGCTTTTTCTGGTATGGCCGGGACAGCTTCGAGTATGTTAATACGG
CTAGAGCTGTCAGCTCCAGGTAGTATGTTAGGAGATGATCATCTATATAATGTGATTGTA
ACATCACATGCTTTATTAATGATTTTCTTCCTGGTAATGCCAGTATTGATTGGGGGATTC
GGAAATTGGTTTGTACCAATCATGATTGGTGCACCTGATATGGCCTTTCCTAGATTAAAC
AATATCAGTTTCTGGTTATTACCACCTTCTCTAATACTATTGGTCGGTTCTATGTTTGTG
GAACAGGGGGCAGGTACAGGCTGGACCATTTACCCCCCATTAGCAAGTATTCAAGCTCAT
TCAGGAGGGGCAGTGGACATGGCCATATTCAGTTTACATCTAGCTGGGGTATCTTCCATT
TTAAGTTCTATTAACTTTATAACTACTATAATTAATATGAGGGTTCCTGGTATGAGTATG
CATAGATTACCTCTATTCGTATGGTCTGTATTACTTACTACTATATTGCTATTACTGTCT
TTACCAGTATTAGCGGGGGCAATCACAATGTTGTTGACAGACAGAAATTTT
>CO136
ATGAACAAATATCTTACACGTTGGCTATTTTCTACTAATCATAAGGATATAGGTACTTTA
TATTTACTATTTGGGGCTTTCTCCGGGATGGCCGGGACAGCTTCGAGTATGTTAATACGG
TTAGAGCTGTCAGCTCCAGGTAGTATGTTAGGAGATGATCATCTATATAATGTGATTGTA
ACATCACATGCTTTATTAATGATTTTCTTCCTGGTAATGCCAGTATTGATTGGGGGATTC
GGAAATTGGTTTGTACCAATCATGATTGGTGCACCTGATATGGCCTTTCCTAGATTAAAC
AATATCAGTTTCTGGTTATTACCGCCTTCTCTAATACTATTGGTCGGCTCTATGTTTGTG
GAACAAGGGGCAGGTACAGGCTGGACCATTTACCCCCCATTAGCAAGTATTCAAGCTCAT
TCAGGAGGGGCAGTGGACATGGCCATATTCAGTTTACATCTAGCTGGGGTATCTTCCATT
TTAAGTTCTATTAACTTCATAACTACTATAATTAATATGAGGGTTCCTGGTATGAGTATG
CATAGACTACCTCTATTCGTGTGGTCTGTATTAATTACTACTATATTGCTATTATTGTCT
TTGCCAGTATTAGCGGGGGCAATCACAATGTTGTTGACAGATAGAAATTTT
>CO166
ATGAACAAATATCTTACACGTTGGCTATTTTCTACTAATCATAAGGATATAGGTACTTTA
TATTTATTATTTGGGGCTTTTTCTGGAATGGCAGGGACAGCTTCGAGTATGTTAATAAGA
CTAGAGCTATCGGCTCCAGGTAGTATGTTAGGGGACGATCATCTATATAATGTAATTGTA
ACAGCACATGCTTTATTGATGATTTTCTTCATGGTAATGCCTATCCTGATTGGAGGATTC
GGGAATTGGTTTGTACCAATTATGATTGGTGCACCTGATATGGCCTTTCCTAGATTAAAC
AATATCAGTTTCTGGTTACTACCACCTTCTTTAATCCTATTGACCGGCTCTATGTTTGTA
GAACAAGGGGCAGGTACAGGTTGGACCATTTATCCCCCATTAGCTAGTATTCAAGCTCAT
TCAGGGGGAGCAGTGGACCTAGCCATATTCAGCTTACATCTAGCTGGGGTATCTTCCATT
TTAAGTTCTATTAATTTTATAACTACTATAATTAACATGAGGGTTCCTGGCATGAGTATG
CATAGATTACCTTTATTCGTGTGGTCTGTATTAATTACTACTATCTTGCTATTATTATCT
TTACCAGTATTAGCAGGGGGAATTACCATGTTATTAACAGATAGAAATTTTAATACAACA
TTCTTTGACCCTGCAGG
>CO167
ATGAACAAATATCTTACACGTTGGCTATTTTCTACTAATCATAAGGATATAGGTACTTTA
TATTTATTATTTGGGGCTTTTTCTGGAATGGCAGGGACAGCTTCGAGTATGTTAATAAGA
CTAGAGCTATCGGCTCCAGGTAGTATGTTAGGGGACGATCATCTATATAATGTAATTGTA
ACAGCACATGCTTTATTGATGATTTTCTTCATGGTAATGCCTATCCTGATTGGAGGATTC
GGGAATTGGTTTGTACCAATTATGATTGGTGCACCTGATATGGCCTTTCCTAGATTAAAC
AATATCAGTTTCTGGTTACTACCACCTTCTTTAATCCTATTGACCGGCTCTATGTTTGTA
GAACAAGGGGCAGGTACAGGTTGGACCATTTATCCCCCATTAGCTAGTATTCAAGCTCAT
TCAGGGGGAGCAGTGGACCTAGCCATATTCAGCTTACATCTAGCTGGGGTATCTTCCATT
TTAAGTTCTATTAATTTTATAACTACTATAATTAACATGAGGGTTCCTGGCATGAGTATG
CATAGATTACCTTTATTCGTGTGGTCTGTATTAATTACTACTATCTTGCTATTATTATCT
TTACCAGTATTAGCAGGGGSAATTACCATGTTATTAACAGATAGAAATTTT
>CO210
ATGAACAAATATCTTACACGTTGGCTATTTTCTACTAATCATAAGGATATAGGTACTTTA
TATTTACTATTTGGTGCTTTTTCTGGAATGGCCGGGACAGCTTCGAGTATGTTAATAAGG
CTAGAACTATCAGCTCCAGGTAGTATGTTAGGAGATGATCATTTATATAATGTGATTGTA
ACAGCACATGCTTTATTAATGATTTTCTTCATGGTAATGCCAATCTTGATCGGAGGATTC
GGAAATTGGTTTGTACCAATCATGATCGGCGCACCTGATATGGCCTTTCCTAGATTAAAC
AATATCAGTTTCTGGTTATTGCCTCCTTCTCTAATACTATTGACCGGTTCTATGTTTGTG
GAACAAGGGGCAGGTACAGGCTGGACCATTTATCCCCCATTAGCAAGTGTTCAAGCTCAT
TCGGGGGGAGCAGTGGACTTGGCCATATTCAGTTTACATCTAGCTGGGGTATCTTCCATT
TTAAGTTCTATTAACTTTATAACTACTATAATTAACATGAGGGTTCCTGGTATGAGTATG
CATAGATTACCTCTATTCGTATGGTCTGTATTAATTACTACTATATTGCTATTATTGTCT
CTACCAGTATTAGCAGGTGCAATAACTATGTTATTGACAGATAGAAATTTTAATACAAC
>CO215
ATGAACAAATATCTTACACGTTGGCTATTTTCTACTAATCATAAGGATATAGGTACTTTA
TATTTACTATTTGGAGCTTTTTCTGGAATGGCAGGGACAGCTTCGAGTATGTTAATACGG
CTAGAGCTGTCAGCTCCAGGTAGTATGTTAGGAGATGATCATCTATATAATGTGATTGTA
ACAGCACATGCTTTATTAATGATTTTCTTCATGGTAATGCCTATTTTGATCGGAGGATTC
GGAAATTGGTTTGTACCAATCATGATTGGTGCACCTGATATGGCCTTTCCTAGATTAAAC
AATATCAGTTTCTGGTTATTGCCGCCTTCTCTAATACTATTGACCGGTTCTATGTTTGTG
GAACAAGGGGCAGGTACAGGTTGGACCATTTATCCCCCATTAGCAAGTATTCAAGCTCAT
TCAGGGGGAGCTGTGGACATGGCCATATTCAGTTTACATCTAGCTGGGGTATCTTCCATT
TTAAGTTCTATTAACTTTATAACTACTATAATTAACATGAGGGTTCCTGGTATGAGTATG
CATAGATTGCCTCTATTCGTATGGTCAGTATTAATTACTACTATATTGCTATTATTGTCT
TTACCAGTATTAGCAGGTGCAATCACTATGTTATTGACAGATAGAAATTTTAATACAACA
TTCTTTGACCCTGCGGGAGGAGGAGATCCTAT
>CO216
ATGAACAAATATCTTACACGTTGGCTATTTTCTACTAATCATAAGGATATAGGTACTTTA
TATTTACTATTTGGAGCTTTTTCTGGAATGGCAGGGACAGCTTCGAGTATGTTAATACGG
CTAGAGCTGTCAGCTCCAGGTAGTATGTTAGGAGATGATCATCTATATAATGTGATTGTA
ACAGCACATGCTTTATTAATGATTTTCTTCATGGTAATGCCTATTTTGATCGGAGGATTC
GGAAATTGGTTTGTACCAATCATGATTGGTGCACCTGATATGGCCTTTCCTAGATTAAAC
AATATCAGTTTCTGGTTATTGCCGCCTTCTCTAATACTATTGACCGGTTCTATGTTTGTG
GAACAAGGGGCAGGTACAGGTTGGACCATTTATCCCCCATTAGCAAGTATTCAAGCTCAT
TCAGGGGGAGCTGTGGACATGGCCATATTCAGTTTACATCTAGCTGGGGTATCTTCCATT
TTAAGTTCTATTAACTTTATAACTACTATAATTAACATGAGGGTTCCTGGTATGAGTATG
CATAGATTGCCTCTATTCGTATGGTCAGTATTAATTACTACTATATTGCTATTATTGTCT
TTACCAGTATTAGCAGGTGCAATCACTATGTTATTGACAGATAGAAATTTT
>CO220
ATGAACAAATATCTTACACGTTGGCTATTTTCTACTAATCATAAGGATATAGGTACTTTA
TATTTACTATTTGGTGCTTTTTCTGGAATGGCCGGGACAGCTTCGAGTATGTTAATAAGG
CTAGAACTATCAGCTCCAGGTAGTATGTTAGGAGATGATCATTTATATAATGTGATTGTA
ACAGCACATGCTTTATTAATGATTTTCTTCATGGTAATGCCAATCTTGATCGGAGGATTC
GGAAATTGGTTTGTACCAATCATGATCGGCGCACCTGATATGGCCTTTCCTAGATTAAAC
AATATCAGTTTCTGGTTATTGCCTCCTTCTCTAATACTATTGACCGGTTCTATGTTTGTG
GAACAAGGAGCAGGTACAGGCTGGACCATTTATCCCCCATTAGCAAGTGTTCAAGCTCAT
TCGGGGGGAGCAGTGGACTTGGCCATATTCAGTTTACATCTAGCTGGGGTATCTTCCATT
TTAAGTTCTATTAACTTTATAACTACTATAATTAACATGAGGGTTCCTGGTATGAGTATG
CATAGATTACCTCTATTCGTATGGTCTGTATTAATTACTACTATATTGCTATTACTGTCT
CTACCAGTATTAGCAGGTGCAATAACTATGTTATTGACAGATAGAAATTTTAATACAACA
TTCTTTGACC
>CO245
ATGAACAAATATCTTACACGTTGGCTTTTTTCTACTAATCATAAGGATATAGGTACTTTA
TATTTACTATTTGGAGCTTTTTCTGGAATGGCAGGAACAGCTTCGAGTATGTTAATACGG
CTAGAGTTGTCTGCTCCAGGTAGTATGTTAGGAGATGATCATCTATATAATGTGATTGTA
ACAGCGCATGCTTTATTAATGATTTTCTTCATGGTTATGCCTATCTTGATCGGAGGATTC
GGAAATTGGTTTGTACCAATCATGATTGGTGCACCTGATATGGCCTTCCCTAGATTAAAC
AATATCAGTTTCTGGTTATTGCCGCCTTCTCTAATACTATTGACCGGTTCTATGTTTGTG
GAACAAGGGGCGGGAACAGGCTGGACCATTTATCCCCCTTTAGCAAGTATTCAAGCACAT
TCAGGGGGAGCTGTGGACATGGCCATATTCAGTTTACATCTAGCGGGGGTATCTTCCATT
TTAAGTTCTATAAACTTTATAACTACTATAATTAACATGAGGGTTCCTGGTATGAGTATG
CATAGATTGCCTCTATTCGTATGGTCTGTATTAATAACTACTATATTGCTATTATTGTCT
TTACCTGTATTAGCAGGTGCTATCACTATGTTATTGACAGATAGAAATTTT
>CO248
ATGAACAAATATCTTACACGTTGGCTATTTTCTACTAATCATAAGGATATAGGTACTTTA
TATTTAATATTTGGGGCTTTTTCTGGAATGGCAGGGACAGCTTCGAGTATGTTAATACGG
TTAGAGCTAACAGCTCCAGGTAGTATGTTAGGAGATGATCATCTATATAATGTGATTGTA
ACAGCACATGCTTTATTAATGATTTTCTTCATGGTAATGCCTATACTTATCGGGGGATTC
GGTAATTGGTTTGTACCAATTATGATTGGTGCACCTGATATGGCCTTTCCTAGATTGAAT
AATATCAGTTTCTGGTTATTACCTCCTTCTCTAATACTATTGACCGGTTCTATGTTTGTC
GAACAAGGGGCAGGTACAGGTTGGACTATTTATCCCCCATTATCAAGTATTCAAGCTCAT
TCAGGGGGAGCAGTGGACATGGCCATATTCAGTTTACATCTAGCTGGGGTATCTTCCATT
TTAAGTTCTATTAATTTTATAACTACTATAATTAACATGAGGGTTCCTGGGATGAGTATG
CATAGATTACCTCTATTCGTATGGTCTATATTAATTACTACTATATTGTTATTATTGACT
TTACCAGTATTAGCGGGTGCAATCACTATGTTATTAACAGATAGGAATTTT
>CO250
ATGAACAAATATCTTACACGTTGGCTATTTTCTACTAATCATAAGGATATAGGTACTTTG
TATTTAATATTTGGGGCTTTTTCTGGAATGGCGGGGACAGCTTCGAGTATGTTAATACGG
CTAGAGCTATCAGCTCCAGGTAGTATGTTAGGAGATGATCATTTATATAATGTGATTGTA
ACAGCACATGCTTTATTAATGATTTTCTTCATGGTAATGCCTATCATGATTGGGGGATTC
GGAAATTGGTTTGTACCGATCATGATTGGTGCACCTGATATGGCCTTTCCTAGATTAAAC
AATATTAGTTTCTGGTTATTACCTCCTTCTCTAATACTATTGACCGGTTCTATGTTTGTG
GAACAAGGGGCAGGTACAGGTTGGACCATTTATCCCCCATTAGCAAGTATTCAAGCTCAT
TCAGGGGGAGCAGTGGACATGGCTATATTCAGCTTACATCTAGCTGGGGTATCTTCCATT
TTAAGCTCTATTAACTTTATAACTACTATTATTAATATGAGGGTTCCTGGCATGAGTATG
CATAGGTTACCCCTATTCGTATGGTCGGTATTAATTACCACCATATTACTATTATTGTCT
TTACCAGTATTAGCGGGGGGAATAACTATGTTATTGACCGATAGAAATTTTAATACAACA
TTCTTTGACC
>CO263
ATGAACAAATATCTTACACGTTGGTTATTTTCTACTAATCATAAGGATATAGGTACTTTA
TATTTACTATTTGGAGCTTTTTCTGGAATGGCAGGGACAGCTTCGAGTATGTTAATACGG
CTAGAGCTGTCAGCTCCAGGTAGTATGTTAGGAGACGATCATTTATATAATGTGATTGTA
ACAGCACATGCTTTATTAATGATTTTCTTCATGGTAATGCCAATCATGATCGGAGGATTC
GGAAATTGGTTTGTACCAATCATGATAGGTGCACCTGATATGGCCTTTCCCAGATTAAAC
AATATTAGTTTCTGGTTATTACCACCTTCTCTAATACTATTGACCGGTTCTATGTTTGTG
GAACAAGGGGCAGGTACAGGCTGGACCGTTTATCCCCCATTATCAAGTATTCAAGCTCAT
TCAGGGGGAGCAGTGGACATGGCCATATTCAGTTTACATCTAGCTGGGCTATCTTCCATT
TTAAGTTCTATTAACTTTATAACTACTATAATTAATATGAGGGTTCCTGGTATGAGTATG
CATAGATTACCTCTATTCGTATGGTCTGTATTAATTACTACTATATTGCTATTATTGTCT
TTACCAGTATTAGCGGGTGCAATCACCATGTTATTGACGGATAGAAATTTTAATACAACA
TTCTTTGACCCTGCAGGAGGGGGAGATCCTATTTTATTCCAGC
>CO271
ATGAACAAATATCTTACACGTTGGCTATTTTCTACTAATCATAAGGATATAGGCACTTTG
TATTTAATATTTGGGGCTTTTTCTGGAATGGTGGGGACAGCCTCGAGTATGTTAATACGG
CTAGAGCTATCAGCTCCAGGTAGTATGTTAGGAGATGATCATTTATATAATGTGATTGTA
ACAGCACATGCTTTATTAATGATTTTCTTCATGGTAATGCCTATCATGATTGGAGGATTC
GGAAATTGGTTTGTACCGATCATGATTGGTGCACCTGATATGGCCTTTCCTAGATTAAAC
AATATTAGTTTCTGGTTATTACCTCCTTCTCTAATACTATTGACCGGTTCTATGTTTGTG
GAACAAGGGGCAGGTACAGGTTGGACCATTTATCCTCCGTTAGCAAGCATTCAAGCTCAT
TCAGGGGGAGCAGTGGACATGGCTATATTCAGTTTACATCTAGCTGGGGTATCTTCCATT
TTAAGCTCTATTAATTTTATAACTACTATAATTAACATGAGGGTTCCTGGCATGAGTATG
CATAGGTTGCCCCTATTCGTATGGTCGGTATTAATTACCACTATATTACTATTATTGTCT
TTACCAGTATTAGCGGGGGGAATTACTATGTTATTGACCGATAGAAATTTTAA
>CO281
ATGCACAAATACCTTACACGTTGGCTATTTTCTACTAATCATAAGGATATAGGCACTTTA
TATTTACTATTTGGGGCTTTTTCTGGAATGGCCGGGACAGCTTCGAGTATGCTAATACGA
CTAGAGCTATCCGCTCCGGGCAGTATGTTAGGAGACGATCATCTCTATAATGTGATTGTA
ACAGCACATGCTTTATTGATGATCTTCTTCATGGTAATGCCTATCATGATTGGGGGATTC
GGAAACTGGTTTGTGCCCATCATGATTGGGGCCCCGGATATGGCCTTTCCTAGATTAAAC
AATATAAGTTTCTGGTTATTGCCGCCCTCTCTAATCCTATTGACCGGTTCTATGTTTGTA
GAACAAGGGGCGGGGACAGGTTGGACCCTTTATCCCCCCCTATCGAGTATTCAAGCGCAT
TCAGGGGGAGCAGTGGACCTGGCTATATTCAGTTTACATCTAGCGGGGGTATCTTCCATT
TTAAGCTCTGTAAACTTTATAACTACTATAATTAACATGAGGGTTCCTGGCATGAGTATG
CATAGATTGCCCCTATTTGTCTGGTCCATATTAATTACTACCATCTTGCTTTTATTGTCT
TTGCCAGTATTAGCGGGGGGGATCACCATGTTATTAACAGACAGAAATTTTAATACAACA
TTCTTTGACCCTGCAGGAGGGGGAGATCC
>CO283
ATGAACAAATATCTTACACGTTGGCTATTTTCTACTAATCATAAGGATATAGGCACTTTA
TATTTAATATTTGGGGCTTTTTCTGGAATGGCCGGAACAGCTTCGAGTATGTTAATACGG
TTAGAGCTAACAGCTCCAGGTAGTATGTTAGGAGATGATCATCTATATAATGTGATTGTA
ACAGCACATGCTTTATTAATGATTTTCTTCATGGTAATGCCTATACTTATCGGGGGATTC
GGTAATTGGTTTGTACCTATTATGATTGGTGCACCTGATATGGCCTTTCCTAGATTAAAT
AATATAAGTTTCTGGTTATTACCTCCTTCTCTAATACTATTAACCGGTTCTATGTTTGTA
GAACAAGGGGCGGGTACAGGTTGGACTATTTATCCCCCATTATCAAGTATTCAAGCTCAT
TCAGGGGGAGCAGTGGACATGGCCATATTCAGTTTACATCTAGCTGGGGTATCTTCCATT
TTAAGTTCTATTAATTTTATAACTACTATAATTAACATGAGGGTTCCTGGGATGAGTATG
CATAGATTACCTCTATTCGTATGGTCTATATTAATTACTACTATATTGTTATTATTGACT
TTACCAGTATTAGCGGGTGCAATCACTATGTTATTAACAGACAGGAATTTT
>CO292
ATGAACAAATATCTTACACGTTGGCTATTTTCTACTAATCATAAGGATATAGGTACTTTA
TATTTACTATTTGGGGCTTTTTCTGGAATGGCAGGAACAGCTTCGAGTATGTTAATACGG
CTAGAGCTATCAGCTCCAGGTAGTATGTTAGGAGATGATCATCTATATAATGTGATTGTA
ACAGCACATGCTTTATTAATGATTTTCTTCATGGTAATGCCTATCTTGATTGGGGGATTC
GGAAATTGGTTTGTACCAATCATGATTGGTTCACCTGATATGGCCTTTCCTAGATTAAAC
AATATCAGTTTCTGGTTATTACCGCCTTCTCTAATACTATTGACCGGTTCTATGTTTGTG
GAACAGGGGGCAGGTACAGGTTGGACCATTTATCCCCCATTAGCAAGTATTCAAGCTCAT
TCAGGGGGAGCAGTGGACATGGCCATATTCAGTTTACATCTAGCTGGGGTATCTTCCATT
TTAAGTTCTATCAACTTCATAACTACTATAATTAACATGAGGGTCCCTGGCATGAGTATG
CATAGATTACCTCTATTTGTCTGGTCTGTATTAATTACTACTATATTGCTATTATTGTCT
TTACCAGTATTAGCGGGGGGAATCACCATGTTATTAACAGATAGAAATTTTAATACAACA
TTCTTTGACCCTGCAGGAGGGGGAGATCCTATT
>CO298
ATGAACAAATATCTTACACGTTGGTTATTTTCTACTAATCATAAGGATATAGGTACTTTA
TATTTACTATTTGGAGCTTTTTCTGGAATGGCAGGGACAGCTTCGAGTATGTTAATACGG
CTAGAGCTGTCAGCTCCAGGTAGTATGTTAGGAGATGATCATTTATATAATGTGATTGTA
ACAGCACATGCTTTATTAATGATTTTCTTCATGGTAATGCCAATCATGATCGGAGGATTC
GGAAATTGGTTTGTACCAATCATGATAGGTGCACCTGATATGGCCTTTCCTAGATTAAAC
AATATCAGTTTCTGGTTATTACCGCCTTCTCTAATACTATTGACCGGTTCTATGTTTGTG
GAACAAGGGGCAGGTACAGGCTGGACCGTTTATCCCCCATTAGCAAGTATTCAAGCTCAT
TCAGGGGGAGCAGTGGACATGGCCATATTCAGTTTACATCTAGCTGGGGTATCTTCCATT
TTAAGTTCTATTAACTTTATAACTACTATAATTAACATGAGGGTTCCTGGTATGAGTATG
CATAGATTACCTCTATTCGTATGGTCTGTATTAATTACTACTATATTGCTATTATTGTCT
TTACCAGTATTAGCGGGTGCAATCACCATGTTATTGACGGATAGAAATTTTAATACAACA
TTCTTTGACCCTGCAGGAGGGGGAGATCCTATTTTATTCCAGC
>CO316
ATGAACAAATATCTTACACGTTGGCTATTTTCTACTAATCATAAGGATATAGGTACTTTA
TATTTAATATTTGGGGCTTTTTCTGGAATGGCAGGGACAGCTTCGAGTATGTTAATACGG
CTAGAGCTATCAGCTCCAGGTAGTATGTTAGGAGATGATCATCTATATAATGTGATTGTA
ACAGCACATGCTCTATTAATGATTTTCTTCATGGTAATGCCTATCTTGATTGGAGGATTC
GGAAATTGGTTTGTACCAATCATGATTGGTGCACCTGATATGGCCTTTCCTAGATTAAAC
AATATCAGTTTCTGGTTATTACCGCCTTCTCTAATACTATTAACCGGTTCTATGTTTGTG
GAACAAGGGGCAGGTACAGGTTGGACCGTTTATCCCCCATTAGCAAGTATTCAAGCTCAT
TCAGGGGGAGCAGTGGACATGGCTATATTCAGTTTACATCTAGCTGGGTTATCTTCCATT
TTAAGTTCTATTAACTTTATAACTACTATAATTAACATGAGGGTTCCTGGCATGAGTATG
CATAGATTACCTCTATTCGTATGGTCTGTATTAATTACTACTATATTGCTATTATTATCT
TTACCAGTATTAGCGGGTGGAATCACCATGTTATTGACAGATAGAAATTTTAATACAACA
TTCTTTGACCCTGCGGGAGGGGGAGATCCTATTTTATTCCAGC
>CO317
ATGAACAAATATCTTACACGTTGGCTATTTTCTACTAATCATAAGGATATAGGTACTTTA
TATTTACTATTTGGGGCTTTTTCTGGAATGGCAGGAACAGCTTCGAGTATGTTAATAAGG
CTAGAATTATCAGCTCCAGGTAGTATGTTAGGAGATGATCATTTATATAATGTGATTGTA
ACAGCACATGCTTTATTAATGATTTTCTTCATGGTAATGCCAATCTTGATCGGAGGATTC
GGAAATTGGTTTGTACCAATCATGATCGGCTCACCTGATATGGCCTTTCCTAGATTAAAC
AATATCAGTTTCTGGTTATTGCCACCTTCTCTAATACTATTGACCGGTTCTATGTTTGTG
GAACAAGGGGTAGGTACAGGCTGGACCCTTTATCCCCCATTAGCAAGTATTCAAGCTCAT
TCAGGAGGAGCAGTGGACATGGCCATATTCAGTTTACATCTAGCTGGGGTATCTTCCATT
TTAAGTTCTGTTAACTTTATAACTACTATAATTAACATGAGGGTTCCTGGTATGAGTATG
CATAGATTACCTCTATTCGTATGGTCTATATTAATTACTACTATATTGCTATTATTGTCT
CTACCAGTATTAGCAGGCGGAATAACTATGTTATTGACAGATAGAAATTTTAATACAACA
TTCTTTGACCCTGCGG
>CO318
ATGAACAAATATCTTACACGTTGGTTATTTTCTACTAATCATAAGGATATAGGTACTTTA
TATTTACTATTTGGAGCTTTTTCTGGAATGGCAGGGACAGCTTCGAGTATGTTAATACGG
CTAGAGCTGTCAGCTCCAGGTAGTATGTTAGGAGATGATCATTTATATAATGTGATTGTA
ACAGCACATGCTTTATTAATGATTTTCTTCATGGTAATGCCAATCATGATCGGAGGATTC
GGAAATTGGTTTGTACCAATCATGATAGGTGCACCTGATATGGCCTTTCCTAGATTAAAC
AATATCAGTTTCTGGTTATTACCGCCTTCTCTAATACTATTGACCGGTTCTATGTTTGTG
GAACAAGGGGCAGGTACAGGCTGGACCGTTTATCCCCCATTAGCAAGTATTCAAGCTCAT
TCAGGGGGAGCAGTGGACATGGCCATATTCAGTTTACATCTAGCTGGGGTATCTTCCATT
TTAAGTTCTATTAACTTTATAACTACTATAATTAACATGAGGGTTCCTGGTATGAGTATG
CATAGATTACCTCTATTCGTATGGTCTGTATTAATTACTACTATATTGCTATTATTGTCT
TTACCAGTATTAGCGGGTGCAATCACCATGTTATTGACGGATAGAAATTTTAATACAACA
TTCTTTGACCCTGCAGGAGGGGGAGATCCTATTTTATTCCAGC
>CO319
ATGAACAAATATCTTACACGTTGGTTATTTTCTACTAATCATAAGGATATAGGTACTTTA
TATTTACTATTTGGAGCTTTTTCTGGAATGGCAGGGACAGCTTCGAGTATGTTAATACGG
CTAGAGCTGTCAGCTCCAGGTAGTATGTTAGGAGATGATCATTTATATAATGTGATTGTA
ACAGCACATGCTTTATTAATGATTTTCTTCATGGTAATGCCAATCATGATCGGAGGATTC
GGAAATTGGTTTGTACCAATCATGATAGGTGCACCTGATATGGCCTTTCCTAGATTAAAC
AATATCAGTTTCTGGTTATTACCGCCTTCTCTAATACTATTGACCGGTTCTATGTTTGTG
GAACAAGGGGCAGGTACAGGCTGGACCGTTTATCCCCCATTAGCAAGTATTCAAGCTCAT
TCAGGGGGAGCAGTGGACATGGCCATATTCAGTTTACATCTAGCTGGGGTATCTTCCATT
TTAAGTTCTATTAACTTTATAACTACTATAATTAACATGAGGGTTCCTGGTATGAGTATG
CATAGATTACCTCTATTCGTATGGTCTGTATTAATTACTACTATATTGCTATTATTGTCT
TTACCAGTATTAGCGGGTGCAATCACCATGTTATTGACGGATAGAAATTTTAATACAACA
TTCTTTGACCCTGC
>CO320
ATGAACAAATATCTTACACGTTGGCTATTTTCTACTAATCATAAGGATATAGGTACTTTA
TATTTACTATTTGGAGCTTTTTCTGGAATGGCAGGGACAGCTTCGAGTATGTTAATACGG
CTCGAGTTGTCAGCTCCAGGTAGTATGTTAGGAGATGATCATCTATATAATGTGATTGTA
ACAGCACATGCTTTATTAATGATTTTCTTCATGGTAATGCCAATCATGATCGGAGGATTC
GGAAATTGGTTTGTACCAATCATGATTGGTGCACCTGATATGGCCTTTCCTAGATTAAAC
AATATAAGTTTCTGGTTATTACCGCCTTCTCTACTACTATTAACCGGTTCTATGTTTGTG
GAACAAGGGGCAGGTACAGGCTGGACCGTTTATCCCCCATTAGCAAGTATTCAAGCTCAT
TCAGGGGGAGCAGTGGACATGGCCATATTCAGTTTACATTTAGCTGGGGTATCTTCCATT
TTAAGTTCTATTAACTTTATAACTACTATAATTAACATGAGGATTCCTGGTATGAGTATG
CATAGATTACCTCTATTCGTATGGTCTGTATTAATTACTACTATATTGCTGTTATTGTCT
TTACCAGTATTAGCGGGTGGAATCACCATGTTATTGACAGATAGAAATTTTAATACAACA
TTCTTTGACCCTGCGGGAGGGGGAGATCCTATTTTATTCCAGC
>CO321
ATGGATCAATATCTTACACGTTGGCTATTTTCTACTAATCATAAGGATATCGGGACTTTA
TATTTACTATTTGGGGCTTTTTCTGGAATGGCAGGGACAGCTTCGAGTATGTTAATCCGG
CTAGAGCTCTCGGCTCCAGGTAGTATGTTAGGAGATGATCATCTATATAATGTGATTGTA
ACAGCACATGCTTTATTAATGATTTTCTTCATGGTAATGCCTATCATGATTGGAGGATTC
GGAAATTGGTTTGTACCAATCATGATTGGTGCACCTGATATGGCCTTTCCTAGATTAAAC
AATATCAGTTTCTGGTTATTACCCCCTTCTCTAATACTATTGACCGGTTCTATGTTTGTG
GAACAAGGGGCAGGCACCGGTTGGACCGTTTATCCCCCATTAGCAAGTATTCAAGCTCAT
TCGGGAGGAGCAGTGGACATGGCCATATTCAGTTTGCATCTAGCTGGGGTCTCTTCCATT
TTAAGTTCTATTAACTTTATAACTACTATAATTAACATGAGGGTTCCTGGTATGAGTCTG
CATAGATTACCTCTATTCGTATGGTCAATATTAATTACTACTATATTGCTATTACTGTCT
TTACCAGTATTAGCGGGGGCAATCACTATGTTATTGACAGATAGAAATTTTAATACAACA
TTCTTTGACCC
>CO323
ATGAACAAATATCTTACACGTTGGCTATTTTCTACTAATCATAAGGATATAGGTACTTTA
TATTTACTATTTGGGGCTTTTTCTGGAATGGCAGGGACAGCTTCGAGTATGTTAATAAGG
CTAGAACTATCAGCTCCAGGTAGTATGTTAGGAGATGATCATTTATATAATGTGATTGTA
ACAGCACATGCTTTATTAATGATTTTCTTCATGGTAATGCCAATCCTGATCGGAGGATTC
GGAAATTGGTTTGTACCAATCATGATTGGCGCACCTGATATGGCCTTTCCTAGATTAAAC
AATATCAGTTTCTGGTTATTGCCACCTTCTCTATTACTATTGACCGGTTCTATGTTTGTG
GAACAAGGGGCAGGTACAGGCTGGACCGTTTATCCCCCACTAGCAAGTATTCAAGCTCAT
TCAGGAGGAGCAGTGGACTTGGCCATATTCAGTTTACATCTAGCTGGGGTATCTTCCATT
TTAAGTTCTATTAACTTTATAACTACTATAATTAACATGAGGGTTCCTGGTATGAGTATG
CATAGATTACCTCTATTCGTATGGTCTGTATTAATTACTACTATATTGCTATTATTGTCT
CTACCAGTATTAGCAGGTGCAATAACTATGTTATTGACAGATAGAAATTTTAATACAACA
TTCTTTGACCCTGCGGGAGGGGGAGATCCTA
>CO340
ATGAACAAATATCTCACACGTTGGCTATTTTCAACTAATCATAAGGATATAGGTACTTTA
TATTTACTATTTGGAGCTTTTTCTGGAATGGCAGGCACAGCTTCAAGTATGTTAATACGG
CTAGAGCTGTCAGCTCCAGGTAGTATGTTGGGAGATGATCATCTATATAATGTGATTGTA
ACAGCGCATGCTTTATTAATGATTTTCTTCATGGTAATGCCTGTTATGATCGGAGGATTC
GGAAATTGGTTTGTACCAATCATGATTGGTGCACCTGATATGGCCTTTCCTAGATTAAAC
AATATCAGTTTCTGGTTATTGCCGCCTTCTCTAATACTATTGACCGGTTCTATGTTTGTG
GAACAAGGGGCAGGTACAGGCTGGACCGTTTATCCCCCATTAGCAAGTGTTCAAGCTCAT
TCAGGGGGAGCAGTAGACATGGCCATATTCAGTTTACATCTAGCTGGGGTATCTTCCATT
TTAAGTTCTATTAACTTCATAACTACTATAATTAACATGAGGGTTCCCGGGATGAGTATG
CATAGATTACCCCTATTCGTATGGTCTGTATTAATTACTACTATATTGCTATTATTGTCT
TTACCAGTATTAGCGGGGGCAATTACTATGTTATTGACAGATAGGAATTTTAATACAACA
TTCTTTGACCCTGCGGG
>COWAM23
ATGAACAAATATCTTACACGTTGGCTATTTTCTACTAATCATAAGGATATAGGTACTTTA
TATTTACTATTTGGAGCTTTTTCTGGAATGGCAGGGACAGCTTCGAGTATGTTAATACGG
CTAGAGCTGTCAGCTCCAGGTAGTATGTTAGGAGATGATCATTTATATAATGTGATTGTA
ACAGCACATGCTTTATTAATGATTTTCTTCATGGTAATGCCAATCATGATCGGAGGATTC
GGAAATTGGTTTGTTCCAATCATGATAGGTGCACCTGATATGGCCTTTCCCAGATTAAAC
AATATCAGTTTCTGGTTATTACCGCCTTCTCTACTACTATTGACCGGTTCTATGTTTGTG
GAACAAGGGGCAGGTACAGGCTGGACTGTTTATCCTCCATTAGCAAGTATTCAAGCTCAT
TCAGGGGGAGCAGTGGACATGGCCATATTCAGTTTACATCTAGCTGGGGTATCTTCCATT
TTAAGTTCTATTAACTTTATAACTACTATAATTAATATGAGGGTTCCTGGTATGAGTATG
CATAGATTACCTCTATTCGTATGGTCTGTATTAATTACTACTATATTGCTATTATTGTCT
TTACCAGTATTAGCGGGTGCAATCACCATGTTATTGACGGATAGAAATTTTAATACAACA
TTCTTTGACCCTGCAGGAGGGGGAGATC
>COWAM78
ATGAACAAATATCTTACACGTTGGCTATTTTCTACTAATCATAAGGATATAGGTACTTTA
TATTTACTATTTGGAGCTTTTTCTGGAATGGCAGGGACAGCTTCGAGTATGTTAATACGG
CTAGAGCTGTCAGCTCCAGGTAGTATGTTAGGAGATGATCATTTATATAATGTGATTGTA
ACAGCACATGCTTTATTAATGATTTTCTTCATGGTAATGCCAATCATGATCGGAGGATTC
GGAAATTGGTTTGTTCCAATCATGATAGGTGCACCTGATATGGCCTTTCCCAGATTAAAC
AATATCAGTTTCTGGTTATTACCGCCTTCTCTACTACTATTGACCGGTTCTATGTTTGTG
GAACAAGGGGCAGGTACAGGCTGGACTGTTTATCCTCCATTAGCAAGTATTCAAGCTCAT
TCAGGGGGAGCAGTGGACATGGCCATATTCAGTTTACATCTAGCTGGGGTATCTTCCATT
TTAAGTTCTATTAACTTTATAACTACTATAATTAATATGAGGGTTCCTGGTATGAGTATG
CATAGATTACCTCTATTCGTATGGTCTGTATTAATTACTACTATATTGCTATTATTGTCT
TTACCAGTATTAGCGGGTGCAATCACCATGTTATTGACGGATAGAAATTTTAATACAACA
TTCTTTGACCCTGCAGGAGGGGGAGATCCTATTTTATTCCAGC
