# Supplementary material for: Exploring the trends of adaptation and evolution of sclerites with regards to habitat depth in sea pens
Source: PeerJ. 2022 Sep 21;10:e13929. doi: 10.7717/peerj.13929 (PMC9508890; doi:10.7717/peerj.13929)
Supplement: Supplemental Information 10 [file peerj-10-13929-s010.fasta]

>ND263
ATGGAATTAACACTAGGGCTCATCATACTAATAGTGTTGACGTATGGATTAAAGGCTCCCACTCTAAGATTAGCAATATTATGTTTAGGAGCTATAATACTTATGGTAGCTGCTGGGTTATTAGCTGAGCCCCATCTGCTATGTTGGACACAGGCTATTAAGATGTTGGTAATGCTAAGTGGGTTAGCCATACTATGTATGCTGGACCATCGAACATCGCATCGATCAAGCTCTTTATTGATTTTATTAGTGATCTTAGGTAATTTATTACTTATTGGATCAACAAATTTAATTTCGATATATTTAGCATTAGAAATGCAAACATTATGTATGTTTATCTTAGTAGCTTATAATAAAAACTCATTGCTATCAGCAGAAGCTGGATTGAAATATTTCGTGTTAGGGGCGTTATCTTCTGGGTTGTTCCTGTTCGGTTGTGCCCTAATTTATGGCTCTACAGGAGAGCTTGACCTTCAATTTATTCGTATGAGTATAATATCTTATGGAGCATTAGCTGGTAAGTGTCTTATTACTGTCTCATTATTATT
>ND271
ATGGAATTAACACTAGGGCTCATCATCCTAATAGTGTTGACGCACGGATTAAAGGCCCCTAATCTAAGATTAGCAACATTATGTTTAGGAGCTATAATACTTATGGTAGCTGCTGGGCTATTAGCTGAGCCCTATCTACTATGTTGGACTCAGGCTCTTAAGATGATGATAATGCTAAGTGGATTGGCCATACTATGTATGCTGGACCATCGAACATCGCATCGATCAAGCTCTTTATTGATTTTATTAGTGATCTTGGGTAATTTATTGCTTATAGGATCAACAAATTTAATTTCGATATATTTAGCATTAGAAATGCAAACATTATGTATGTTTATCTTAGTCGCTTATAATAAAAACTCATTGTTGTCAGCAGAAGCTGGACTGAAATATTTTGTGTTAGGGGCGTTATCTTCGGGTTTATTCCTGTTTGGTTGTGCCCTAATTTATGGCTCTACAGGAGAGCTTGATCTTCAATTTATTCGTATGAGTATAACATCTTATGGAGCATTAGTTGGTAAGTGTCTTATTACTGTCTCATTATTA
>ND281
ATGGAATTAACACTAGGGCTTGTCATACTAATAGTGTTGACGTACGGATTAAAGGCCCCGACCCAAAGATTAGCAACATTTTGTTTGGGAGCTATTATACTTAAGGTAGCTGCGGGGCTATTAGCTGAGCCCCATCTGCTATGTTGGACACAGGCTCTTAAGATGTTGGTAATGTTAAGCGGGTTCGCCGTACTATGTATGCTGGACCCCCGAACATCGCATCGATCCAGCTCTTTATTGATTTTATTAGTGATCTTGGGTAATTTGTTACTTATCGGATCAACAAATTTAATTTCGCTATACTTAGCATTAGAAATGCAAACATTATGTATGTTTATCTTAGTCGCTCATAATAAAAACTCCTTATTATCAGCAGAAGCTGGGCTGAAGTATTTTGTGTTAGGGGCGCTATCTTCGGGGTTGTTCTTGTTCGGTTGTGCCTTAATTTACGGCTCTATAGGAGAGCTGGACCTTCAGTTTATTCGCCTGAGTATAGTATCTTATGGAGCATTAGCCGGTAAGTGTCTTATTACTGTCTCATTGTTA
>ND283
ATGGAATTAACACTAGGGCTCATCATACTAATAGTGTTGACGTATGGATTGAAGGCCCCAACTCTAAGATTAGCAATATTCTGTTTAGGAGCTATAATACTTATGGTAGCTACTGGATTATTAGCTGAGCCCCATCTGCTATGTTGGACACAAGCTATTAGGATGTTGGTAATGCTAAGTGGGTTAGCCATACTATGTATGCTGGACCATCGAACAACGCATCGATCAAGCTCTTTATTGATTTTATTAGTGATCTTAGGTAATTTATTACTTATTGGGTCAACAAATTTAATTTCGATATATTTAGCATTAGAAATGCAAACATTATGTATGTTTATCTTAGTAGCTTATAATAAAAACTCATTGTTATCAGCAGAAGCTGGGTTAAAATACTTCGTGTTAGGGGCGTTATCTTCAGGGTTGTTCCTGTTTGGTTGTGCCTTAATTTATGGCTCTACAGGAGAGCTTGACCTTCAATTTATTCGTATGAGTATAATATCTTATGGAATATTAGCTGGTAAGTGTCTTATTACTGTCTCATTATTA
>ND292
ATGGAATTAACACTAGGGCTCATCATACTAATAGTGTTGACGTATGGATTAAAGGCCCCGACTCTAAGATTAGCAACATTCTGTTTAGGAGCTATAATACTTATGGTAGCTGCTGGGTTATTACCTGAGCCCCATCTGCTATGTTGGACACAGGCTATTAAGGTGTTGGTAATGATAAGTGGGGTAGCCATACTATGTATGCTGGACCATCGAACATCACATCGATCAAGCTCTTTATTGATTTTATTAGTGATCTTAGGTAATTTGTTACTTATTGGATCAACAAATTTAATTTCGATATATTTAGCATTAGAAATGCAAACATTATGTATGTTTATCTTAGTCGCTTACAATAAAAACTCATTGTTATCAGCAGAAGCTGGATTGAAATATTTTGTGTTAGGGGCGCTATCTTCGGGGCTGTTCCTGTTTGGTTGTGCCCTAATTTATGGCTCTACAGGAGAGCTTAACCTTCAATTTATTCGTATGA
>ND298
ATGGAATTAACACTAGGGCTCATCATACTAATAGTGTTGACGTATGGATTAAAGGCTCCTACTCTAAGATTAGCAACATTCTGTTTAGGAGCTATAATACTTATGGTAGCTGCTGGGTTATTAGCTGAGCCCCATCTGCTATGTTGGACACAGGCTATTAAGATGTTGGTAATGCTAAGTGGGTTAGCCATACTATGTATGCTGGACCATCGAACATCGCATCGATCAAGCTCTTTATTGGTTTTATTAGTGATCTTAGGTAATTTATTACTTATTGGGTCAACAAATTTAATTTCGATATATTTAGCATTAGAAATGCAAACATTATGTATGTTTATCTTAGTAGCTTATAATAAAAACTCATTGTTATCAGCAGAAGCTGGATTGAAATATTTCGTGTTAGGGGCGTTATCTTCGGGGTTGTTCCTGTTCGGTTGTGCCCTAATTTATGGCTCTACAGGAGAGCTTGAACTTCAATTTATTCGTATGAGTATAATATCTTATGGAGCATTAGCTGGTAAGTGTCTTATTACTGTCTCATTATTATT
>ND316
ATGGAATTAACACTAGGGCTCATCATACTAATAGTGTTGACGTATGGATTAAAGGCCCCGACTCTAAGATTAGCAACATTCTGTTTAGGAGCTATAATACTTATGGTAGCTGCTGGGTTATTAGCTGAGCCCCATCTGCTATGTTGGACACAGGCTATTAAGATGTTGGTAATGCTAAGTGGGTTAGCCATACTATGTATGCTGGACCATCGAACATCGCATCGATCAAGCTCTTTATTGATTTTATTAGTGATCTTGGGTAATTTATTACTTATTGGATCAACAAATTTAATTTCGATATATTTAGCATTAGAAATGCAAACATTATGTATGTTTATCTTAGTCGCTTATAATAAAAACTCATTGTTATCAGCAGAAGCTGGATTGAAATATTTTGTGTTAGGGGCGTTATCTTCGGGGTTGTTCCTGTTTGGTTGTGCCTTAATTTATGGCTCTACAGGAGAGCTTGAACTTCAATTTATTCGTATGAGTATAATATCTTATGGGGCATTAGCTGGTAAGTGTCTTATTACTGTCTCATTATTATT
>ND317
ATGGAATTAACACTAGGGCTCATCATACTAATAGTGTTGACGTATGGATTAAAGGCCCCAACTCTAAGATTAGCAACATTCTGTTTAGGAGCTATAATACTTATGGTAGCTGCTGGGTTATTAGCTGAGCCCCATCTGTTATGTTGGACACAAGCTATTAAGATGTTGGTAATGCTAAGTGGGTTAGCCATACTATGTATGCTGGACCATCGAACAACGCATCGATCAAGCTCTTTATTGATTTTATTAGTGATCTTAGGTAATTTATTACTTATTGGATCAACAAATTTAATTTCGATATATTTAGCATTAGAAATGCAAACACTATGTATGTTTATCTTAGTAGCTTATAATAAAAACTCATTGTTATCAGCAGAAGCTGGATTGAAGTATTTCGTGTTAGGGGCGTTATCTTCGGGGTTGTTCCTGTTTGGTTGTGCCTTAATTTATGGCTCTACAGGAGAGCTTGAACTTCAATTTATTCGTATGAGTTTAATATCTTATGGAGCACTAGCTGGTAAGTGTCTTATTACTGTCTCATTATTATT
>ND318
ATGGAATTAACACTAGGGCTCATCATACTAATAGTGTTGACGTATGGATTAAAGGCTCCTACTCTAAGATTAGCAACATTCTGTTTAGGAGCTATAATACTTATGGTAGCTGCTGGGTTATTAGCTGAGCCCCATCTGCTATGTTGGACACAGGCTATTAAGATGTTGGTAATGCTAAGTGGGTTAGCCATACTATGTATGCTGGACCATCGAACATCGCATCGATCAAGCTCTTTATTGATTTTATTAGTGATCTTAGGTAATTTATTACTTATTGGGTCAACAAATTTAATTTCTATATATTTAGCATTAGAAATGCAAACATTATGTATGTTTATCTTAGTAGCTTATAATAAAAACTCATTGTTATCAGCAGAAGCTGGATTGAAATATTTCGTGTTAGGGGCGTTATCTTCGGGGTTGTTCCTGTTCGGTTGTGCCCTAATTTATGGCTCTACAGGAGAGCTTGAACTTCAATTTATTCGTATGAGTATAATATCTTATGGAGCATTAGCTGGTAAGTGTCTTATTACTGTCTCATTATTA
>ND319
ATGGAATTAACACTAGGGCTCATCATACTAATAGTGTTGACGTATGGATTAAAGGCTCCTACTCTAAGATTAGCAACATTCTGTTTAGGAGCTATAATACTTATGGTAGCTGCTGGGTTATTAGCTGAGCCCCATCTGCTATGTTGGACACAGGCTATTAAGATGTTGGTAATGCTAAGTGGGTTAGCCATACTATGTATGCTGGACCATCGAACATCGCATCGATCAAGCTCTTTATTGATTTTATTAGTGATCTTAGGTAATTTATTACTTATTGGGTCAACAAATTTAATTTCGATATATTTAGCATTAGAAATGCAAACATTATGTATGTTTATCTTAGTAGCTTATAATAAAAACTCATTGTTATCAGCAGAAGCTGGATTGAAATATTTCGTGTTAGGGGCATTATCTTCGGGGTTGTTCCTGTTCGGTTGTGCCCTAATTTATGGCTCTACAGGAGAGCTTGAACTTCAATTTATTCGTATGAGTATAATATCTTATGGAGCATTAGCTGGTAAGTGTCTTATTACTGTCTCATTATTATT
>ND320
ATGGAATTAACACTAGGGCTCATCATACTAATAGTATTGATGTATGGATTAAAGGCCCCTACTTTAAGATTAGCAACATTCTGTTTAGGAGCTATAATACTTATGGTAGCTGCTGGGTTATTAGCTGAGCCCCATCTGCTATGTTGGACACAGGCTATTAAGATGTTGGTAATGCTAAGTGGGTTAGCCATACTATGTATGCTGGACCATCGAACATCGCATCGATCAAGCTCTTTATTGATTTTATTAGTGATCTTAGGTAATTTATTACTTATTGGATCAACAAATTTAATTTCGATATATTTAGCATTAGAAATGCAAACATTATGTATGTTTATCTTAGTAGCTTATAATAAAAACTCATTGTTATCAGCAGAAGCTGGATTGAAATATTTCGTGTTAGGGGCGTTATCTTCGGGATTGTTCCTGTTTGGTTGTGCCCTAATTTATGGCTCTACAGGAGAGCTTGAACTTCAATTTATTCGTATGAGTATAATATCTTATGGAGCATTAGCTGGTAAGTGTCTTATTACTGTCTCATTATTAT
>ND321
ATGGAATTAACACTAGGGCTCATCATACTAATAGTGTTGACGTATGGATTAAAGGCCCCAACCCTAAGATTAGCAAGATTGTGTTTAGGGGCTATAATACTTATGGTAGCTGCTGGGCTATTAGCTGAGCCCCATCTGCTATGTTGGACACAGGCTATTAAAATGTTGGTAATGCTAAGTGGGTTAGCCATACTATGTATGCTGGACCCTCGAACATCTCACCGATCAAGCCCTTTGTTGGTTTTGGCAGTGATCTTGGGGAATTTGTTACTTATCGGGTCGACAAATTTAATTTCGGTATATTTAGCATTAGAGATGCAAACATTATGTATGTTTATCTTAGTCGCTTATAATAAAAACTCATTGTTGTCAGCAGAAGCTGGATTGAAATATTTTGTGTTAGGGGCGTTATCTTCGGGGCTGTTCCTGTTTGGTTGTGCCCTAATTTATGGCTCTACAGGAGAGCTCGACCTTCAATTTATTCGGATGAGTGTAATATCTTACGGAGCCTTAGCTGGTAAGTGTCTTATTACTGTCTCATTATTATT
>ND323
ATGGAATTAACACTAGGGCTCATCATACTAATAGTGTTGACGTATGGATTAAAGGCCCCAACTCTAAGATTAGCAACATTCTGTTTAGGAGCTATAATACTTATGGTAGCTGCTGGGTTATTAGCTGAGCCCCATCTGTTATGTTGGACACAAGCTATTAAGATGTTGGTAATGCTAAGTGGGTTAGCCATACTATGTATGCTGGACCATCGAACAACGCATCGATCAAGCTCTTTATTGATTTTATTAGTGATCTTAGGTAATTTATTACTTATTGGATCAACAAATTTAATTTCGATATATTTAGCATTAGAAATGCAAACACTATGTATGTTTATCTTAGTAGCTTATAATAAAAACTCATTGTTATCAGCAGAAGCTGGATTGAAATATTTCGTGTTAGGGGCGTTATCTTCGGGGTTGTTCCTGTTTGGTTGTGCCTTAATTTATGGCTCCACAGGAGAGCTTGAACTTCAATTTATTCGTATGAGTATAATATCTTATGGAGCATTAGCTGGTAAGTGTCTTATTACTGTCTCATTATTATT
>ND325
ATGGAATTAACACTAGGGCTTGTCATACTAATAGTGTTGACGTACGGATTAAAGGCCCCGACCCAAAGATTAGCAACATTTTGTTTGGGAGCTATTATACTTAAGGTAGCTGCGGGGCTATTAGCTGAGCCCCATCTGCTATGTTGGACACAGGCTCTTAAGATGTTGGTAATGTTAAGCGGGTTCGCCGTACTATGTATGCTGGACCCCCGAACATCGCATCGATCCAGCTCTTTATTGATTTTATTAGTGATCTTGGGTAATTTGTTACTTATCGGATCAACAAATTTAATTTCGCTATACTTAGCATTAGAAATGCAAACATTATGTATGTTTATCTTAGTCGCTCATAATAAAAACTCCTTATTATCAGCAGAAGCTGGACTGAAGTATTTTGTGTTAGGGGCGCTATCTTCGGGGTTGTTCTTGTTCGGTTGTGCCTTAATTTACGGCTCTATAGGAGAGCTGGACCTTCAGTTTATTCGCCTGAGTATAGTATCTTATGGAGCATTAGCCGGTAAGTGTCTTATTACTGTCTCATTGTTAT
