# Supplementary material for: Exploring the trends of adaptation and evolution of sclerites with regards to habitat depth in sea pens
Source: PeerJ. 2022 Sep 21;10:e13929. doi: 10.7717/peerj.13929 (PMC9508890; doi:10.7717/peerj.13929)
Supplement: Supplemental Information 11 [file peerj-10-13929-s011.fasta]

>mt263
ATGAGCCAAGTACCTATGCAGTATTTTAACTTAATGGAGGAGAATTATTCTAAGTATGGG
TTATCAGTAATCCAGCTTATCCAGATTGGTAAGTTCTATGAACTTTGGCATGAGCCCGAT
GTTCCTTGTATACAGCAAGCATATTCTCAAGCTGAGTTATTAGCTGAGTCGGCCCCTCCC
GTGGAGGGGCCTTTAGGAGTAACACCTTCCATTGAGCAAGTTGCTTCGTTACTTGATATG
AGGATAATATCCCCCGGTAAAAGATCCTTGCTTCAAATGGGGTTTCCTATTTATTCCCTT
ACTACTCATTTAAGCACCTTGTTGGATAAAGGTTGGACTATTATAGTTATTGATGAACTA
GTCACTGGTAAATCCGGGCCTAAACAACGCGCAGTATCTCAGGTTTATTCTCCTAGTTGT
AATTTAGAAGATTGTTCTGAATTATCCTATGTGATATCAATTTATTTTAAAGATGACTTA
CTAAGTATTACTTTATTTTCAGCCATGAATGGACATAGTATAATGTTTCCTGTCTATTGG
GAAGACATAGACAAAGTAGCTCGATTATTAATCAGCTATCGTATTAAAGAGGTAGTAATT
TGGGCGGACTCGGGGGCCGATACAAGGATACTGAATAAGATATATGGCTTATTAATTGGT
TGGAATTTATTCCCTTCTGAACCTAATACTAGAATTGAAGTTATGGGTAGCCCGGG----
-----------
>mt271
ATGAGCCGAATAATTATGCAGTATTTTAACTTAGTGGAGAAGGATTATTCTAAGTATGGG
TTATCAGTAATTCAGTTTATACAGATTGGTAAGTTCTATGAACTTTGGCATGAGCCGGGT
GTTCCTTGTATACAGCAAGCATATTCTCAAGCTGAGTTATTAGCTGAATCGGGCCCCCCA
GAGGGAGGCCCTTTAGGAGTAACCCCCCCTATTGAACAAGTTGCCTCGTTACTTGATATG
AGGATAATATCTCCCGGTAAAAGGTCCTTGCTTCAAATGGGGTTTCCTATTTATTCCCTT
ACTAATTATTTAAGCATCTTGTTGGATAAAGGTTGGACTATTATAGTTATTGATGAACTG
GTTACTGGTAAATCCGGACCCAAACAACGCGCAGTATCTCAGATTTATTCCCCTAGTTGT
AATATAGAAGATTGTTCTGAATTATCCTATGTGATATCAATTTATTTTAAAGATGACTTA
CTAGGTGTTACTCTATTTTCAGCTATGAATGGACATAGTGTAGTGTTTACTGTCTATCGG
GAAGACAGAGACAAAGTAGCTCGATTGTTAATCAGCTACCGCATTAAAGAGGTAATAATT
TGGGTGGACTCGGGGGCCGATCCCGGGGTACTAAATAAGATATATGGTTTATTAATTAGT
TGGAATTTATTTCCCTCCGAACCTAATGCTAAAGTTGAAGTTATGAGTAGCCCGTGTTAC
T----------
>mt281
ATGAGTCAAATACTTATGCAGTATTCTAACTTAATGGAGGAGAATTATTCTAAGTACGGG
CTATCCGTAATCCAGCTTATTCAGATTGGTAAGTTCTATGAACTTTGGCATGAGGCTGAG
GCTCCTTGTGCACAGCAAGCATATTCTCAAGCTGAGTTATTAGTTGAGTCGGGCCCCCCC
GTGGAGGGGCCTTTAGAAGTCGCCCCTCCTATTGAACAAGTTGCCTCGTTACTTGATATG
AGGGTGATATCCCCCGGGAAAAGATCTGTGCTTCAAATGGGGTTCCCTTTTGATTCGCTT
CCTACTTACTTAAGCCTCTTGTTGGATAAAGGTTGGACTATTATAGTTATCGATGAACTA
GTTACGGGTAAATCCGGGCCTAAACAACGCGCAGTGTCCCATATTTATTCTCCTAGTTGT
AATTTAGAGGATTGTTCTGAATTACCCTATGTGATATCAATTTATTTTAAAGATGACTTA
CTGGGGGTCACTTTATTTTCGGCCATGAATGGGCATAGTGTAATGTTCCCGGTCTATTGG
GGAGACAGAGACCAAGTAGCTCGATTATTAATCAGCTACCGCATTAAAGAGGTAGTAATT
TGGGCGGACTCGGGGGCCGATCCGGGGATACTAAATAAGATCTACGGCTTATTAATTGGT
TGGAGCTTGTTCCCCTCTGAGCCCAATGCTAAAATTGAAGTTATGAGTAGTCCGGGCTAC
GTATCTT----
>mt282
ATGAGTCAAATACCTATGCAATATTTCAACTTAATGGAGGAGAATTACTCTAAGTATGGA
TTATCAGTAATCCAGCTTATTCAGATTGGCAAGTTTTATGAACTTTGGCATGAGCCTGAT
GTTTCTTGTGCACAGCAAGCATATTTCCAAGCTGAGTTATTAGCTGAGTCGGTCCCAAGG
CCTTTAGGTTTAATACCACCCATTGAGCAAGTTGCTTCGTTACTTGATATGAGGATAGTG
TCCCTAGGTAAAAGATCCTTGCTTCAAATGGGGTTTCCTACTTACTCTCTTCCTACTTAT
TTAAGCACTTTGTTGGATAAAGGCTGGACTATTATAGTTATTGATGAGCTAGTCACAGGT
AAACCCGGACCCAAACAACGTGCAGTGTCTCAGGTTTATTCTCCTAGTTGTAATATGGAA
GATTGTTCTGAATTATCCTATGTGATATCAATTTATTTTAAAGATGACTTACTAGGTGTT
ACTTTATTTTCAGTCATGAATGGTCATAGTATAATGTTCCCTGTTTATTGGGAAGACAGG
GACAAAGTGGCTCGATTATTAATAAGCTATCGTGTTAAAGAGGTAGTGATTTGGGCGGGC
CCCGATCCAGGGGTACTAAATAGGATATATGGTTTATTAATCGGTTGGAATTTATTTCCT
CTTGAGCCTAATGCTAAAATTGAAGT----------------------------------
-----------
>mt283
ATGAATCAAATACCTATGCAATATTTCAACTTAATGGAGAAGAATTATTCTAAGTATGGG
TTATCAGTAATCCAGCTTATTCAGATTGGTAAGTTTTATGAACTTTGGCATGAGCCTGAT
GTTTCTTTTATACAGCAAGCATATTTTCAAGCTGAGTTATTAGCTGAATCGGCCTCAAGG
CCTTTAGGATTAATACCCCCCATTGAACAAGTTGCTTCGTTACTTGATATGAGGATAGTA
TCACTCGGTAAAAGATCCTTGCTTCAAATGGGGTTTCCTACTTATTCCCTTCCTACTTAT
TTAAGCACTTTGTTGGATAAAGGTTGGACTATTATAGTTATTGATGAACTAGTTACAGGT
AAACCCGGACCCAAACAACGTGCAGTATCTCAGGTTTATTCTCCTAGTTGTAATATGGAA
GATTGTTCTGAATTATCTTATGTGATATCAATTTATTTTAAAGATGACTTACTAGGTATT
ACTTTATTTTCAGCCATGAATGGGCATAGTATAATGTTTCCTGTTTATTGGGAAGACAGA
GACAAAGTAGCTCGATTATTAACAAGCTATCGTATTAAAGAGGTGGTAATTTGGGCGGAC
CCCGATCCAGGGATACTAAATAAAATATATGGTTTATTAATCGGTTGGAATTTATTCCCT
CTTGAACCTAATGCTAGAATTGAAGTTATGGATAGTCCTGATACTTGTTATTT-------
-----------
>mt292
ATGAGCCAAATAATTGTGCAGTATTCTAACTTAATGGAGGAGAATTATTCTAAGTATGGG
TTATCAGTAATCCAGCTTATACAGATTGGCAAGTTCTATGAACTTTGGCATGAGCCTGAT
GTTCCTTGTATGCAGCAAGCATATTCTCAAGCTGAGTTATTAGCTGAGTCGGGCCCCCCT
GTGGAGGGGCCTTTAGAAGTAACACCTCCTATTGAACAAGTTGCTTTGTTACTTGATATG
AGGATAATATCGCCCGGTAAAAGATCCTTGCTTCAAATGGGGTTTCCTATTTATTCTCTT
ACTACTTATTTAAGCATCTTGTTGGATAAAGGTTGGACTATTATAGTTATTGATGAATTA
GTTACTGGTAAATCCGGGCCTAAACAACGCGCAGTATCTCAGATTTATTCTCCTAGTTGT
AATTTAGAAGAGGGTTCTGAGTTATCCTATGTGATATCAATTTATTTTAAAGATGACTTA
TTGGGTGTTACTTTATTTTCAGCCATGAATGGACATAGTGTGATGTTTCCTGTCTATTGG
GAAGACAGAGACAAAGTAGCTCGATTATTAATCAGCTACCGTATTAAAGAGGTAGTAATT
TGGGCGAACTTGGGGGCCGATCCAGGGATACTAAATAATATATATGGCTTATTAATTAGT
TGAAATCTATTCCCTTCTGAACCTAATGCTATAATTGAAGTTATGAGTAGCCCGCGT---
-----------
>mt298
ATGAGCCAAGTACCTATGCAGTATTTTAACTTAATGGAGGAGAATTATTCTAAGTATGGG
TTATCAGTAATCCAGCTTATCCAAATTGGTAAGTTCTATGAACTTTGGCATGAGCCCCAT
GTTCCTTGTATACAGCAAGCATATTCTCAAGCTGAGTTATTAGCTGAGTCGGCCCCTCCT
GTGGAGGGGCCTTTAGGAGTAACCCCTTCCATTGAACAAGTTGCTTCGTTACTTGATATG
AGGATAATATCACCCGGTAAAAGATCCTTGCTTCAAATGGGGTTTCCTATTTATTCCCTT
ACTAATCATTTAAGCACCTTGTTGGATAAAGGTTGGACTATTATAGTTATTGATGAACTA
GTCACTGGTAAATCCGGGCCTAAACAACGCGCAGTATCTCAGGTTTATTCTCCTAGTTGT
AATTTAGAAGATTGTTCTGAATTATCCTATGTGATATCAATTTATTTTAAAGATGATTTA
TTGGGTATTACTTTATTTTCAGCCATGAATGGGCATAGTATAATGTTTCCTGTCTATTGG
GAAGACATAGACAAAGTAACTCGATTATTAATCAGCTATCGTATTAAAGAGGTAGTAATT
TGGGCGGACTCGGGGGCCGATACAAGGATACTAAACAAGATATATGGTTTATTAATTGGT
TGGAATTTATTCCCTTCTGAACCTAATACTAGAATTGAAGTTATGGGTAGCCCGTGTTAT
TTATCTTATA-
>mt300
ATGAATCAAATACCTAAGCAATATTTCAACTTAATGGAGGAGAATTATTCTAAGTATGGA
TTATCGGTAATCCAGTTTATTCAAATAGGTAAGTTTTATGAACTTTGGCATGAGCCTGAG
GATTCTTGTTTACAGCAAGCCTATTTTCAAGCTGAGTTATTAGCTGAATCTAATCCAAGG
CCTTTAGGGTTAATACCCCCCATTGAACAAGTTTCTTCTTTACTTGATATGAGGATAATA
TCCATAGGTAAAAAATCCTTGCTTCAAATGGGGTTTCCTACTTATTCTCTTACTACTCAT
TTAAGCACTTTGTTAGATAAAGGTTGGACTATTATAGTTATAGATGAACTAATTACAGTT
AAACCCGGGCCCAAACAACGCGCAGTCTCTCAGGTTTATTCCCCTAGTTGTAATATGGAA
GATTGTTCTGAGTTATCCTATGTAATATCAGTTTATTTTAAGGATAACTTACTAGGTATT
ACTTTATTTTCAGCTATGAATGGACATAGTGTAATGTTTCCTGTTTATTGGGAAGACAGA
GACAAAGTAGCTCGATTATTAATAAGCTATCGTATCAAAGAAGTAGTAATTTGGGCTGGT
CCTGATCAGGGTATACTAAATACTATATATGATTTATTAATAGATTGGAATTTATTTCCT
CTTGAACCTAATGCTAGAATTGAAGTTATGGATAGTCCAGATACTTGTTATTTATCTTAT
-----------
>mt316
ATGAGCCAAATACTTATACAGTATTTTAACTTAATGGAGGAGAATTATTCTAAGTATGGG
TTATCAGTAATCCAGCTTATCCAGATTGGTAAGTTCTATGAACTTTGGCATGAGCCTGAT
GCTCCTTGTATACAGCAAGCATATTCTCAAGCTGAGTTATTAGCTGAGTCGGCCCCTCCC
GTGGAGGGGCCTTTAGGAGTAACCCCTCCTATTGAACAAGTTGCTTCGTTACTTGATATG
AGGATAATATCACCCGGTAAAAGATCCTTGCTTCAAATGGGGTTTCCTATTTATTCCCTT
ACTACTTATTTAAGCACCTTGTTGGATAAAGGCTGGACTATTATTGTTATTGATGAACTA
GTTACTGGTAAATCCGGGCCTAAACAACGCGCAGTATCTCAGGTTTATTCTCCTAGTTGT
AATTTAGAAGATTGTTCTGAATTATCCTATGTGATATCAATTTATTTTAAAGATGACTTA
CTGGGTGTTACTTTATTTTCAGCCATGAATGGACATAGTGTAATGTTTCCTGTCTATTGG
GAAGACAGAGATAAAGTAGCTCGATTATTAATCAGCTACCGTATTAAAGAGGTAGTAATG
TGGGCGGACTCGGGGGCCGATCCAGGGATACTAAATAAGATATATGGTTTATTAATTGGT
TGGAATTTATTCCCTTCTGAACCTAATGCTAGAATTGAAGTTATGAGTAGCCCGTG----
-----------
>mt317
ATGAGCCAAATACCTATGCAATATTTAAACTTAATGGAGGAGAATTATTCTAAGTATGGG
TTATCAGTAATCCAGCTTATCCAGATTGGTAAGTTCTATGAACTTTGGCATGAGCCTGAT
GTTCCTTGTGTACAACAAACATATTCTCAAGCTGAGTTATTAGCTGAATCGGCCCCGGGG
CCTTTAGGAGTAACACCACCTATTGAACAAGTTGCTTCGTTACTTGATATGAGGATAGTA
TCACCCGGTAAAAGATCCTTACTTCAAATGGGGTTTCCTACTTATTCCCTTCCCACTTAT
TTAAGCACCTTGTTGGATAAAGGTTGGACTATTATAATCATTGATGAACTAGCTACTGGT
AAATCTGGGCCTAAACAACGCGCAGTATCTCAGGTTTATTCTCCCAGTTGTAATTTAGAA
GATTGTTCTGAATTATCCTACGTTATATCAATTTATTTTAAAGATGACTTACTAGGTATT
ACTTTATTTTCAGCCATGAATGGACATAGTATAATGTTTCCTGTTTATTGGGAAGACAGA
GACAAAGTAGCTCGATTATTAATAAACTATCGTATTAAAGAAGTGGTAATTTGGGGGGAA
TCGGAGGCCGATCCGGGGATACTAAATAAGATATATGGTTTATTAATTGGGTGGAATTTA
TTCCCCCTTGAACCTAATGCTAGAATTGAAGTTATGGATAGCCCGCGCTTATTTAT----
-----------
>mt318
ATGAGCCAAGTACCTATGCAGTATTTTAACTTAATGGAGGAGAATTATTCTAAGTATGGG
TTATCAGTAATCCAGCTTATCCAAATTGGTAAGTTCTATGAACTTTGGCATGAGCCCCAT
GTTCCTTGTATACAGCAAGCATATTCTCAAGCTGAGTTATTAGCTGAGTCGGCCCCTCCC
GTGGAGGGGCCTTTAGGAGTAACACCTTCCATTGAACAAGTTGCTTCGTTACTTGATATG
AGGATAATATCACCCGGTAAAAGATCCTTGCTTCAAATGGGGTTTCCTATTTATTCCCTT
ACTAATCATTTAAGCACCTTGTTGGATAAAGGTTGGACTATTATAGTTATTGATGAACTA
GTCACTGGTAAATCCGGGCCTAAACAACGCGCAGTATCTCAGGTTTATTCTCCTAGTTGT
AATTTAGAAGATTGTTCTGAATTATCCTATGTGATATCAATTTATTTTAAAGATGATTTA
TTGGGTATTACTTTATTTTCAGCCATGAATGGGCATAGTATAATGTTTCCTGTCTATTGG
GAAGACATAGACAAAGTAACTCGATTATTAATCAGCTATCGTATTAAAGAGGTAGTAATT
TGGGCGGACTCGGGGGCCGATACAAGGATACTAAATAAGATATATGGTTTATTAATTGGT
TGGAATTTATTCCCTTCTGAACCTAATACTAGAATTGAAGTTATGGGTAGCCCGTGTTAT
TTATC------
>mt319
ATGAGCCAAGTACCTATGCAGTATTTTAACTTAATGGAGGAGAATTATTCTAAGTATGGG
TTATCAGTAATCCAGCTTATCCAAATTGGTAAGTTCTATGAACTTTGGCATGAGCCCCAT
GTTCCTTGTATACAGCAAGCATATTCTCAAGCTGAGTTATTAGCTGAGTCGGCCCCTCCT
GTGGAGGGGCCTTTAGGAGTAACCCCTTCCATTGAACAAGTTGCTTCGTTACTTGATATG
AGGATAATATCACCCGGTAAAAGATCCTTGCTTCAAATGGGGTTTCCTATTTATTCCCTT
ACTAATCATTTAAGCACCTTGTTGGATAAAGGTTGGACTATTATAGTTATTGATGAACTA
GTCACTGGTAAATCCGGGCCTAAACAACGCGCAGTATCTCAGGTTTATTCTCCTAGTTGT
AATTTAGAAGATTGTTCTGAATTATCCTATGTGATATCAATTTATTTTAAAGATGATTTA
TTGGGTATTACTTTATTTTCAGCCATGAATGGGCATAGTATAATGTTTCCTGTCTATTGG
GAAGACATAGACAAAGTAACTCGATTATTAATCAGCTATCGTATTAAAGAGGTAGTAATT
TGGGCGGACTCGGGGGCCGATACAAGGATACTAAACAAGATATATGGTTTATTAATTGGT
TGGAATTTATTCCCTTCTGAACCTAATACTAGAATTGAAGTTATGGGTAGCCCGTGTTAT
TTATCT-----
>mt320
ATGAGCCAAGTACCTATACAGTATTTTAACTTAATGGAGGAGAATTATTCTAAGTATGGG
TTATCAGTAATCCAGCTTATCCAGATTGGTAAGTTCTATGAACTTTGGCATGAGCCTGAT
GTTCCTTGTATACAGCAAGCATATTATAAAGCTGAGTTATTAGCTGAGTCGGCCCCGGAG
GGACCTTTAGGAGTAACACCTCCCATTGAACAAGTTGCTTCGTTACTTGATATGAGGATA
ATATCACCCGGTAAAAGATCCTTGCTTCAAATGGGGTTTCCTATTTATTCCCTTACTACT
TATTTAAGCACCTTGTTGGATAAAGGTTGGACTATTATAGTTATTGATGAACTAGTCACT
GGTAAATCTGGGCCCAAACAACGCGCAGTATCTCAGGTTTATTCTCCTAGTTGTAATTTA
GAAGATTGTTCTGAATTATCCTATGTGATATCAATTTATTTTAAAGATGACTTACTGGGT
ATTACTTTATTTTCAGCCATGAATGGACATAGTATAATGTTTCCTGTCTATTGGGAAGAC
AGAGACAAAGTAGCTCGATTATTAATAAGCTATAGTATTAAAGAGGTAGTAATTTGGGCG
GACTCGGGGGCCGATCCAGGGATACTAAATAAGATATATGGTTTATTAATTGATTGGAAT
TTATTCCCTTCTGAACCTAATGCTAGAATTGAAGTTATGGGTAGCCCGTGT---------
-----------
>mt321
ATGAGCCAAATAACTCTGCAGTATTTCAACTTAACGGAGGAGAATTATTCTAAGTATGGG
CTATCAGTAATCCAGCTTATCCAGATCGGGAAGTTCTATGAACTTTGGGCCGAGCCGGAG
GCTCCTTGTAGACAGCAAGCCTATTATCAAGCCGAGTTGTTAGCGGGGCCGGGCCGGGGG
CCCTTGGGAGTAACACCTCCTATTGAACAAGTTGCCTCGTTACTTGATATGAGGATAGTA
TCACCCGGTAAAAGATCCTTGCTTCAAATGGGGTTTCCTGTTTCTTCCCTTCCTACTCAT
TTAGGCGTCTTGTTGGATAAAGGCTGGACTATTATAGTTATGGATGAACTAGCTTCTGAG
AAATCCGGGCCTAAATCCCGCGAAGTGTCTCAGGTTTATTCCCCTAGTTGTAATTTAGAA
GCTTGTTCTGAATTATCTTATGTGCTATCAATTTATTTTAAAGATGACTCACTAAGTGTT
ACTTTATTTTCGTCCATGAATGGGCATAGTCTAGTGTTTCCTGTTGATTGGGAAGACGAA
GACAAAGTGGCCCGATTATTAATCGGCCACCAGATTAAAGAGGTGGTAATTTGGGCGGAC
TCGGGAGCCGATCCCAGGAAACTAAATAAGATATACGGTTTATTAATTGGTTGGGGTTTA
TTCCCCTCTGAACCCAA-------------------------------------------
------------
>mt323
ATGAGCCAAATACCTATGCAGTATTTTAACTTAATGGAGGAGAATTATTCTAAGTATGGG
TTATCAGTAATCCAGCTTATCCAGATTGGTAAGTTCTATGAACTTTGGCATGAGCCCGAT
GTTCCTTGTATACAACAAACATATTCTCAAGCTGAGTTATTAGCTGAGTCGGCCCCCGGG
CCCTTAGGAGTAACACCACCTATTGAACAAGTTGCTTCGTTACTTGATATGAGGATAGTA
TCCCCCGGTAAAAGGTCCTTGCTTCAAATGGGGTTTCCTACTTATTCCCTTCCCACTTAT
TTAAGCACCTTGTTGGATAAAGGTTGGACTATTATAGTCATTGATGAACTAGCTACTGGT
AAATCTGGACCTAAACAACGCGCAGTATCTCAGGTTTATTCTCCCAGTTGTAATTTAGAA
GATTGTTCTGAATTATCCTACGTCATATCAATTTATTTTAAAGATGACTTACTAGGTATT
ACTTTATTTTCAGCCATGAATGGACATAGTATAATGTTTCCGGTTTATTGGGAAGACAGA
GACAAAGTAGCTCGATTATTAATAAACTATCGTATTAAAGAAGTGGTAATTTGGGTGGAA
TCGGAGGCCGATCCGGGGATACTAAATAAGATATATGGCTTATTAATTGGGTGGAATTTA
TTCCCCCTTGAACCTAATGCTAGAATTGAAGTTATGGATAGCCCGCGCT-ATTTATCT--
-----------
>mtWAM23
ATGAGCCAAGTACCTATGCAGTATTTTAACTTAATGGAGGAGAATTATTCTAAGTATGGG
TTATCAGTAATTCAGCTTATCCAGATTGGTAAATTCTATGAACTTTGGCATGAGCCAGAT
GTTCCTTGTATACAGCAAGCATATTCTCAAGCTGAGTTATTAGCTGAGTCGGCCCCTCCC
GTGGAGGGGCCTTTAGGAGTAACACCTTCCATTGAACAAGTTGCTTCGTTACTTGATATG
AGGATAATATCACCCGGTAAAAGATCCTTGCTTCAAATGGGGTTTCCTGTTTATTCCCTT
ACTACTCATTTAAGCACCTTGTTGGATAAAGGTTGGACTATTATAGTTATTGATGAACTA
GTCACTGGTAAATCCGGGCCTAAACAACGCGCAGTATCTCAGGTTTATTCTCCTAGTTGT
AATTTAGAAGATTGTTCGGAATTATCCTATGTGATATCAATTGATTTTAAAGATGACTTA
CTGGGTATTACTTTATTTTCAGCCATGAATGGACATAGTATAATGTTTCCTGTCTATTGG
GAAGACATAGACAAAGTAGCTCGATTATTAATCAGCTATCGTATTAAAGAGGTAGTAATT
TGGGCGGACTCGGGGGCCGATACAAGGATACTAAATAAGATATATGGTTTATTAATTGGT
TGGAATTTATTCCCTTCTGAACCTAATACTAGAATTGAAGTTATGGGTAGCCCGTGTTAT
TTATC------
>mtWAM78
ATGAGCCAAGTACCTATGCAGTATTTTAACTTAATGGAGGAGAATTATTCTAAGTATGGG
TTATCAGTAATTCAGCTTATCCAGATTGGTAAATTCTATGAACTTTGGCATGAGCCAGAT
GTTCCTTGTATACAGCAAGCATATTCTCAAGCTGAGTTATTAGCTGAGTCGGCCCCTCCC
GTGGAGGGGCCTTTAGGAGTAACACCTTCCATTGAACAAGTTGCTTCGTTACTTGATATG
AGGATAATATCACCCGGTAAAAGATCCTTGCTTCAAATGGGGTTTCCTGTTTATTCCCTT
ACTACTCATTTAAGCACCTTGTTGGATAAAGGTTGGACTATTATAGTTATTGATGAACTA
GTCACTGGTAAATCCGGGCCTAAACAACGCGCAGTATCTCAGGTTTATTCTCCTAGTTGT
AATTTAGAAGATTGTTCGGAATTATCCTATGTGATATCAATTGATTTTAAAGATGACTTA
CTGGGTATTACTTTATTTTCAGCCATGAATGGACATAGTATAATGTTTCCTGTCTATTGG
GAAGACATAGACAAAGTAGCTCGATTATTAATCAGCTATCGTATTAAAGAGGTAGTAATT
TGGGCGGACTCGGGGGCCGATACAAGGATACTAAATAAGATATATGGTTTATTAATTGGT
TGGAATTTATTCCCTTCTGAACCTAATACTAGAATTGAAGTTATGGGTAGCCCGTGTTAT
TTATCTTATAG
